# Supplementary material for: Rapid de novo assembly of animal-microbe biofilter to mitigate seabed methane leakage
Source: Natl Sci Rev. 2026 May 14;13(12):nwag266. doi: 10.1093/nsr/nwag266 (PMC13296563; doi:10.1093/nsr/nwag266)
Supplement: nwag266_Supplemental_Files [file nwag266_supplemental_files.zip]

Archive with 2 entries (2 files):
- Code S1.pdf
- Supplementary Data.pdf
